# Supplementary material for: Effects of Ammonia and Salinity Stress on Non-Volatile and Volatile Compounds of Ivory Shell (Babylonia areolata)
Source: Foods. 2023 Aug 25;12(17):3200. doi: 10.3390/foods12173200 (PMC10486454; doi:10.3390/foods12173200)
Supplement: Supplementary file 1 [file foods-12-03200-s001.zip]

Archive with 1 entries (1 files):
- foods-2540332-supplementary.pdf
